# Supplementary material for: Comparative Expression Analysis of Stress-Inducible Candidate Genes in Response to Cold and Drought in Tea Plant [Camellia sinensis (L.) Kuntze]
Source: Front Genet. 2020 Dec 23;11:611283. doi: 10.3389/fgene.2020.611283 (PMC7786056; doi:10.3389/fgene.2020.611283)
Supplement: Supplementary file 1 [file Table_1.XLSX]

## Sheet: AT transcriptome ranking
AT ID	GSE112225 rank	GSE116964 rank	GSE103964 rank	COMBINED RANK
AT5G56500	4	4	4	4
AT2G28900	4	4	4	4
AT2G47180	4	4	4	4
AT1G01470	4	4	4	4
AT2G46680	4	4	4	4
AT5G09590	4	4	4	4
AT4G37910	4	4	4	4
AT5G54470	4	4	4	4
AT3G50970	4	4	4	4
AT1G09350	4	4	4	4
AT5G61030	4	4	4	4
AT5G57560	4	4	4	4
AT3G21300	4	4	4	4
AT2G42540	4	4	4	4
AT5G59820	4	4	4	4
AT4G02380	4	4	4	4
AT2G11810	3	4	4	4
AT2G19450	3	4	4	4
AT3G22310	3	4	4	4
AT1G09780	4	4	3	4
AT3G07770	4	3	4	4
AT1G11210	3	4	4	4
AT4G31120	3	4	4	4
AT4G17090	4	4	3	4
AT1G56070	4	4	3	4
AT4G19120	4	4	3	4
AT1G63940	3	4	4	4
AT2G42530	3	4	4	4
AT2G36530	3	4	4	4
AT1G02820	4	4	3	4
AT4G02330	4	4	3	4
AT3G22840	4	4	3	4
AT5G37500	4	4	3	4
AT1G51090	4	3	4	4
AT1G21910	4	4	3	4
AT5G20830	3	4	4	4
AT1G09350	3	4	3	3
AT3G20040	2	4	4	3
AT4G15910	4	3	3	3
AT2G26250	3	4	3	3
AT1G73730	2	4	4	3
AT3G51250	3	4	3	3
AT5G64220	2	4	4	3
AT3G22370	4	4	2	3
AT2G40180	4	4	2	3
AT5G64220	2	4	4	3
AT4G33980	4	4	2	3
AT1G56600	3	4	3	3
AT2G31180	4	4	2	3
AT3G45140	4	4	2	3
AT3G12490	1	4	4	3
AT3G05640	1	4	4	3
AT3G08720	3	3	3	3
AT3G08720	3	3	3	3
AT5G47230	3	3	3	3
AT3G11820	1	4	4	3
AT5G20410	4	2	3	3
AT3G23250	4	3	2	3
AT3G23250	4	3	2	3
AT1G27320	3	3	3	3
AT1G77120	4	3	2	3
AT3G08720	3	3	3	3
AT3G08720	3	3	3	3
AT1G77120	4	3	2	3
AT2G05520	1	4	4	3
AT5G20410	4	2	3	3
AT3G27260	4	4	1	3
AT2G24500	2	3	4	3
AT2G47180	0	4	4	3
AT3G61580	0	4	4	3
AT5G20150	4	3	1	3
AT1G53240	0	4	4	3
AT3G55990	0	4	4	3
AT1G43620	0	4	4	3
AT1G53240	0	4	4	3
AT1G74710	0	4	4	3
AT3G23830	4	2	2	3
AT1G43620	0	4	4	3
AT5G63160	2	3	3	3
AT3G52430	4	3	1	3
AT1G09780	0	4	4	3
AT4G31420	2	4	2	3
AT1G33790	0	4	4	3
AT5G43170	3	2	3	3
AT1G09780	0	4	4	3
AT1G04220	4	2	2	3
AT5G04140	4	4	0	3
AT1G01120	4	3	1	3
AT3G48360	2	3	3	3
AT1G25450	0	3	4	2
AT3G11410	1	3	3	2
AT1G20620	0	4	3	2
AT5G15330	1	3	3	2
AT3G53110	4	3	0	2
AT1G20620	0	4	3	2
AT1G16670	4	3	0	2
AT2G46500	2	3	2	2
AT2G46500	2	3	2	2
AT5G20720	0	3	4	2
AT4G25490	0	3	4	2
AT4G03430	4	3	0	2
AT4G02330	4	3	0	2
AT3G23250	4	2	1	2
AT5G42900	4	0	3	2
AT1G28480	4	3	0	2
AT3G23250	4	2	1	2
AT2G38290	3	2	2	2
AT5G14270	4	2	1	2
AT2G33800	0	3	4	2
AT2G37190	0	3	4	2
AT1G46768	4	3	0	2
AT4G26080	0	3	4	2
AT3G53990	0	4	3	2
AT4G02330	4	3	0	2
AT1G25450	0	3	4	2
AT3G22310	3	2	2	2
AT1G02820	4	3	0	2
AT3G52150	0	3	4	2
AT4G03430	4	3	0	2
AT5G05730	3	0	3	2
AT1G01140	2	2	2	2
AT1G52890	1	2	3	2
AT3G15020	0	2	4	2
AT2G45760	4	2	0	2
AT5G64220	2	3	1	2
AT5G43760	3	3	0	2
AT2G21660	3	2	1	2
AT3G08730	3	3	0	2
AT3G15020	0	2	4	2
AT5G05730	3	0	3	2
AT2G22300	2	3	1	2
AT3G11630	0	3	3	2
AT2G22300	2	3	1	2
AT3G08730	3	3	0	2
AT1G08050	3	3	0	2
AT5G64220	2	3	1	2
AT4G04490	0	3	3	2
AT1G01140	2	2	2	2
AT4G35090	0	3	3	2
AT1G52890	1	2	3	2
AT4G38680	0	3	3	2
AT4G35090	0	3	3	2
AT1G08050	3	3	0	2
AT3G50310	1	3	1	2
AT1G64200	0	2	3	2
AT1G08810	0	1	4	2
AT1G14000	0	2	3	2
AT2G37220	0	3	2	2
AT2G18790	0	3	2	2
AT3G45640	0	2	3	2
AT4G31120	0	2	3	2
AT2G46720	4	1	0	2
AT4G16845	0	2	3	2
AT3G50970	0	3	2	2
AT4G08180	2	2	1	2
AT3G24440	0	2	3	2
AT5G20630	2	1	2	2
AT2G16500	3	1	1	2
AT2G46720	4	1	0	2
AT4G36930	4	1	0	2
AT4G39260	3	2	0	2
AT4G30660	0	1	4	2
AT2G18790	0	3	2	2
AT2G40970	1	2	2	2
AT2G39330	0	2	3	2
AT2G47190	3	2	0	2
AT1G20450	3	2	0	2
AT3G14440	0	3	2	2
AT3G14440	0	3	2	2
AT2G44700	1	1	3	2
AT1G19180	0	3	2	2
AT1G56070	2	2	1	2
AT5G41670	1	2	2	2
AT2G26640	3	2	0	2
AT5G09590	1	3	1	2
AT2G47190	3	2	0	2
AT1G08810	0	1	4	2
AT3G45640	0	2	3	2
AT5G50950	0	3	2	2
AT5G08610	1	1	2	1
AT2G17290	4	0	0	1
AT3G01770	4	0	0	1
AT3G52400	1	2	1	1
AT5G63320	4	0	0	1
AT4G17090	2	2	0	1
AT3G50260	4	0	0	1
AT4G34460	0	2	2	1
AT3G50260	4	0	0	1
AT2G17870	2	1	1	1
AT4G17090	2	2	0	1
AT1G17190	0	2	2	1
AT4G29810	2	2	0	1
AT4G27410	4	0	0	1
AT4G03430	4	0	0	1
AT5G51460	3	1	0	1
AT1G64610	0	2	2	1
AT5G08610	1	1	2	1
AT4G12020	0	1	3	1
AT1G55920	3	1	0	1
AT4G13850	4	0	0	1
AT1G77120	4	0	0	1
AT1G77120	4	0	0	1
AT5G67340	0	1	3	1
AT2G17290	4	0	0	1
AT5G09410	2	1	1	1
AT3G05890	0	0	4	1
AT5G06290	0	0	4	1
AT4G02520	4	0	0	1
AT4G08480	2	0	2	1
AT2G38470	4	0	0	1
AT2G11810	4	0	0	1
AT3G51470	4	0	0	1
AT1G02270	0	2	2	1
AT2G11810	4	0	0	1
AT5G24090	2	2	0	1
AT3G02130	3	1	0	1
AT4G27410	4	0	0	1
AT3G02130	3	1	0	1
AT1G28370	1	0	3	1
AT4G16150	0	0	4	1
AT1G05690	0	0	4	1
AT4G03430	4	0	0	1
AT1G25450	1	1	1	1
AT5G38480	2	1	0	1
AT1G01140	0	1	2	1
AT4G16250	0	1	2	1
AT5G67320	0	3	0	1
AT1G20620	0	0	3	1
AT1G20620	0	0	3	1
AT2G46500	0	0	3	1
AT2G46500	0	0	3	1
AT2G46720	3	0	0	1
AT2G21130	0	1	2	1
AT1G18890	3	0	0	1
AT5G63770	3	0	0	1
AT5G56500	0	0	3	1
AT4G27410	3	0	0	1
AT2G40140	2	1	0	1
AT2G33835	0	0	3	1
AT4G02330	0	1	2	1
AT1G22770	0	0	3	1
AT3G08730	3	0	0	1
AT5G35750	3	0	0	1
AT3G59710	0	0	3	1
AT4G16250	0	1	2	1
AT3G57530	3	0	0	1
AT3G11170	0	1	2	1
AT2G46720	3	0	0	1
AT3G08730	3	0	0	1
AT2G45660	1	1	1	1
AT1G18890	3	0	0	1
AT3G50830	0	0	3	1
AT1G50460	2	0	1	1
AT1G09780	1	2	0	1
AT3G11170	0	1	2	1
AT1G09780	1	2	0	1
AT3G51780	0	0	3	1
AT2G47190	0	0	3	1
AT4G17615	0	1	2	1
AT1G01140	0	1	2	1
AT3G14440	2	1	0	1
AT5G65430	2	1	0	1
AT4G26070	2	0	1	1
AT4G10030	0	0	3	1
AT3G14440	2	1	0	1
AT1G20440	3	0	0	1
AT4G02330	0	1	2	1
AT1G76180	3	0	0	1
AT4G27410	3	0	0	1
AT2G05940	0	1	2	1
AT5G01600	3	0	0	1
AT1G25450	1	1	1	1
AT2G47190	0	0	3	1
AT1G67280	0	0	3	1
AT3G57530	3	0	0	1

## Sheet: SLY transcriptome ranking
ID Solanum lycopersicum	ortholod Arabidopsis thaliana	RANK
Solyc01g079170.2.1	AT2G47180	4
Solyc01g094910.2.1	AT1G01590	4
Solyc01g102540.2.1	AT1G33410	4
Solyc01g107390.2.1	AT5G13320	4
Solyc02g080040.2.1	AT4G11890	4
Solyc02g081060.2.1	AT4G04330	4
Solyc02g084980.2.1	AT1G09350	4
Solyc02g084980.2.1	AT1G56600	4
Solyc02g088790.2.1	AT5G61030	4
Solyc02g093280.2.1	AT4G36930	4
Solyc03g006830.2.1	AT2G45660	4
Solyc03g006870.2.1	AT5G51820	4
Solyc03g034180.2.1	AT5G38480	4
Solyc03g071560.2.1	AT5G04280	4
Solyc03g071560.2.1	AT1G60650	4
Solyc03g080080.2.1	AT1G02270	4
Solyc03g093080.2.1	AT5G57560	4
Solyc03g096030.2.1	AT3G55990	4
Solyc03g122120.2.1	AT1G74960	4
Solyc05g007730.2.1	AT1G14140	4
Solyc05g054650.1.1	AT5G59820	4
Solyc07g007620.2.1	AT2G11810	4
Solyc07g008140.2.1	AT5G20230	4
Solyc07g054630.2.1	AT1G49480	4
Solyc08g005970.2.1	AT4G31120	4
Solyc08g082900.2.1	AT1G64610	4
Solyc09g075330.2.1	AT4G02330	4
Solyc10g012170.2.1	AT5G58940	4
Solyc10g017580.2.1	AT4G00550	4
Solyc10g076480.1.1	AT2G38290	4
Solyc11g012980.1.1	AT1G21910	4
Solyc12g099340.1.1	AT4G16150	4
Solyc00g007190.2.1	AT3G51470	3
Solyc01g006950.2.1	AT3G52400	3
Solyc01g065720.2.1	AT3G16785	3
Solyc01g080040.2.1	AT3G23610	3
Solyc01g090890.2.1	AT2G45130	3
Solyc01g097800.2.1	AT3G04880	3
Solyc01g098940.2.1	AT3G10720	3
Solyc01g100240.2.1	AT5G26920	3
Solyc01g105230.2.1	AT2G22300	3
Solyc01g105230.2.1	AT5G09410	3
Solyc01g105230.2.1	AT5G64220	3
Solyc02g081340.2.1	AT2G30870	3
Solyc02g084850.2.1	AT3G50970	3
Solyc02g085090.1.1	AT2G18260	3
Solyc03g006350.2.1	AT2G33835	3
Solyc04g005160.1.1	AT3G02360	3
Solyc04g076410.2.1	AT4G24500	3
Solyc04g081400.2.1	AT1G47840	3
Solyc04g082790.2.1	AT3G53110	3
Solyc05g005020.2.1	AT1G10760	3
Solyc05g013070.2.1	AT1G14000	3
Solyc05g045650.2.1	AT1G05200	3
Solyc05g054200.2.1	AT4G16420	3
Solyc06g008010.2.1	AT2G22370	3
Solyc06g011350.2.1	AT2G37180	3
Solyc06g064640.2.1	AT4G10030	3
Solyc06g065560.1.1	AT2G26640	3
Solyc06g073050.2.1	AT3G49530	3
Solyc06g082010.2.1	AT2G40140	3
Solyc07g044760.2.1	AT3G22310	3
Solyc07g044760.2.1	AT3G22330	3
Solyc07g062650.2.1	AT1G53240	3
Solyc07g063560.2.1	AT1G11210	3
Solyc08g066600.2.1	AT2G20010	3
Solyc08g078190.1.1	AT5G47230	3
Solyc08g078320.2.1	AT2G39810	3
Solyc09g008770.2.1	AT2G42530	3
Solyc09g011670.2.1	AT3G53990	3
Solyc09g018280.1.1	AT5G01820	3
Solyc09g072620.2.1	AT5G44070	3
Solyc09g075450.2.1	AT5G50950	3
Solyc09g082450.1.1	AT3G22690	3
Solyc09g082690.2.1	AT3G22840	3
Solyc10g006120.1.1	AT3G20300	3
Solyc12g009300.1.1	AT3G43190	3
Solyc12g009300.1.1	AT5G20830	3
Solyc12g009820.1.1	AT5G20410	3
Solyc00g011880.2.1	AT3G28930	2
Solyc01g006650.1.1	AT1G73730	2
Solyc01g096320.2.1	AT2G46680	2
Solyc01g097320.2.1	AT3G04740	2
Solyc01g098560.2.1	AT1G08930	2
Solyc01g102290.2.1	AT3G05890	2
Solyc01g105630.2.1	AT3G51920	2
Solyc01g111580.2.1	AT3G51960	2
Solyc02g082760.2.1	AT4G35090	2
Solyc02g091120.2.1	AT1G66730	2
Solyc02g091500.1.1	AT5G37770	2
Solyc02g092460.2.1	AT4G37610	2
Solyc03g113390.2.1	AT1G18890	2
Solyc03g117940.2.1	AT1G09760	2
Solyc04g051870.1.1	AT1G19460	2
Solyc04g080730.2.1	AT1G10210	2
Solyc05g014380.2.1	AT2G42540	2
Solyc05g015610.2.1	AT1G27320	2
Solyc05g018390.2.1	AT3G24440	2
Solyc05g025820.2.1	AT2G05940	2
Solyc05g046330.2.1	AT4G21150	2
Solyc05g050130.2.1	AT5G24090	2
Solyc05g053330.2.1	AT2G47190	2
Solyc06g005170.2.1	AT3G45640	2
Solyc06g009140.2.1	AT4G02380	2
Solyc07g040740.2.1	AT2G19450	2
Solyc07g042250.2.1	AT5G20720	2
Solyc07g049570.2.1	AT2G04540	2
Solyc07g054200.2.1	AT4G03430	2
Solyc09g097910.2.1	AT3G23700	2
Solyc10g085290.1.1	AT3G51780	2
Solyc11g007160.1.1	AT3G20930	2
Solyc11g011500.1.1	AT5G37500	2
Solyc11g065620.1.1	AT5G04590	2
Solyc12g044390.1.1	AT1G01250	2
Solyc01g006940.2.1	AT3G52150	1
Solyc01g009050.2.1	AT5G20990	1
Solyc01g014230.2.1	AT5G67340	1
Solyc01g058140.2.1	AT3G06510	1
Solyc01g080930.2.1	AT2G30660	1
Solyc01g091800.2.1	AT1G01860	1
Solyc01g095010.2.1	AT2G46090	1
Solyc01g102400.2.1	AT1G09560	1
Solyc01g106210.2.1	AT5G09590	1
Solyc01g106210.2.1	AT4G37910	1
Solyc02g032850.2.1	AT3G52430	1
Solyc02g078520.2.1	AT4G04920	1
Solyc02g085730.2.1	AT3G25770	1
Solyc03g026280.2.1	AT4G25480	1
Solyc03g117630.1.1	AT1G16030	1
Solyc03g123800.1.1	AT1G51660	1
Solyc04g078320.2.1	AT5G67320	1
Solyc05g018210.2.1	AT2G23120	1
Solyc05g052520.2.1	AT2G40180	1
Solyc05g052910.2.1	AT2G39830	1
Solyc05g056420.2.1	AT5G63770	1
Solyc05g056490.2.1	AT5G63980	1
Solyc06g006100.2.1	AT5G05730	1
Solyc07g040690.2.1	AT1G64280	1
Solyc07g047790.2.1	AT3G07770	1
Solyc07g063950.2.1	AT5G54590	1
Solyc07g064090.2.1	AT3G20740	1
Solyc07g066480.2.1	AT1G16540	1
Solyc08g014440.2.1	AT1G05690	1
Solyc08g077770.2.1	AT4G17615	1
Solyc08g081530.2.1	AT1G63940	1
Solyc09g005000.1.1	AT5G01540	1
Solyc10g008880.2.1	AT1G28520	1
Solyc10g047130.1.1	AT3G26420	1
Solyc10g081130.1.1	AT2G27020	1
Solyc11g018550.2.1	AT1G77490	1

## Sheet: common AT-SLY genes
ID Solanum lycopersicum	ID Arabidopsis thaliana
Solyc11g012980.1.1	AT1G21910
Solyc01g079170.2.1	AT2G47180
Solyc02g084980.2.1	AT1G09350
Solyc09g075330.2.1	AT4G02330
Solyc02g080040.2.1	AT4G11890
Solyc08g005970.2.1	AT4G31120
Solyc03g093080.2.1	AT5G57560
Solyc05g054650.1.1	AT5G59820
Solyc02g088790.2.1	AT5G61030
