# Supplementary material for: Comparative Expression Analysis of Stress-Inducible Candidate Genes in Response to Cold and Drought in Tea Plant [Camellia sinensis (L.) Kuntze]
Source: Front Genet. 2020 Dec 23;11:611283. doi: 10.3389/fgene.2020.611283 (PMC7786056; doi:10.3389/fgene.2020.611283)
Supplement: Supplementary file 2 [file Table_2.XLSX]

## Sheet: full table
GENE NAME CS	TRIVIAL NAME CS // REFERENCE	ABBREVIATION CS	ABBREVIATION AT	AT ID	AT RANK	SLY RANK	GO:0050896 response to stimulus	GO:0009409 Response to cold	GO:0006979 Response to oxidative stress	COMBINED RANK	Functional categories	Primer F 5' - 3'	Primer R 5' - 3'	Product size, bp
CSA016010	putative cold-inducible protein [Camellia sinensis]	CIP	RCI1A	AT5G38480	3	4	+	+		9	response to cold	CAACCACCAGCCAATCTACT	TGTCTGCCAACGAGTTCTG	151
CSA000011	sucrose synthase 1 [Camellia sinensis]	SUS	SUS1	AT5G20830	4	3	+	+		9	biosynthetic process	GAGCGGGCAGATGCTATTAT	TCAGGCTATCGGCATCTAAATC	142
TEA004079	DEHYDRATION RESPONSE ELEMENT-BINDING PROTEIN 26	DREB26	DREB26	AT1G21910	4	4	+	+		8		CCAGAGCCAAACAAAGCAATAC	GGGTGGAATAAGAGCCTAACC	151
TEA003328	GALACTINOL SYNTHASE 1	GOLS1	GOLS1	AT2G47180	4	4	+	+	+	8		GGTTGAGGAAGGTGAAGAGTG	CTGGTTCTCAGGTGGGTAAAC	137
TEA006793	GALACTINOL SYNTHASE 3	GOLS3	GOLS3	AT1G09350	4	4	+	+	+	8		TGCTGGCATGTTTGTATTTGAG	TGGTGGGATAGGCTTGTAAAC	142
TEA030611	GLYCINE-RICH RNA-BINDING PROTEIN 3	GR-RBP3	GR-RBP3	AT5G61030	4	4	+	+		8		CGTACAGTGAGGGTGAACTATG	CCCAATCCTGTACTTCCATCAA	164
TEA021045	ENDOTRANSGLUCOSYLASE	HYDROLASE 22	XTH22	AT5G57560	4	4	+	+		8		GGAACAACCCATGATGAGATAGA	AGTGTGGAAATCGGCAGTAG	150
TEA003997	PECTIN METHYLESTERASE 41	PME41	PME41	AT4G02330	4	4	+	+		8		CTGTGGTCGGACAAGGATTT	GCCTGAGGGAATGTGCATATAG	165
TEA020473	RESPONSIVE TO HIGH LIGHT 41	RHL41	RHL41	AT5G59820	4	4	+	+	+	8		AACTGCTTGATGCTCCTCTC	AAGGTCTCCTCCTCCCATTA	165
CsCBF1	Ban et al. 2017	CBF1	CBF1	AT4G25490	2		+	+		7		AGAAATCGGATGGCTTGTGT	TTGTCGTCTCAGTCGCAGTT
CSA003726	late embryogenesis abundant protein 3L-1 [Camellia sinensis]	LEA3	LEA3	AT1G02820	4		+			7	response to stress	GTGGCTCAGACAAGTAGTACAG	CCACCACTTTCACCATCAAATC	181
CSA018986	hexokinase 3 (chloroplast) (chloroplast) [Camellia sinensis]	HXK3	AT1G50460	AT1G50460	1		+	+		6		ATTGTTGTAGCGGCGAGTATAG	CAGCAGCCGTACACGTAAA	138
CsICE1	Ban et al. 2017	ICE1	ICE1	AT3G26744			+	+		5		ATGTTTTGTAGCCGCAGAC	GCTTTGATTTGGTCAGGATG
CSA034862	ethylene response factor 6 [Actinidia deliciosa]	AP2/ERF-ERF	ERF6	AT4G17490			+		+	4	sequence-specific DNA binding transcription factor activity	AGGAAATGAGACAGAAGCGAATA	TTCTCTTCCCGCTAACAATCTC	149
TEA024722	ABA- AND OSMOTIC-STRESS-INDUCIBLE	—	ARCK1	AT4G11890	4	4				4	receptor-like cytosolic kinase1	GGGTCAACTACCTGATGGTAAAG	AAAGCCCAGAAGTCTGACAAG	139
TEA010353	CALCIUM UNDERACCUMULATION 1	CAU1	SKB1	AT4G31120	4	4				4		GCTTTCAACAGGACCCGATAA	CCGTTTGAAGGGTTGAAGGA	138
CsHXK3	Yue et al. 2015	HXK3	HXK3	AT1G47840		3				4		TGTGATGTGGTGACTCGCAG	ACAAACCTCCCTCAATCGCC
CsSnRK1.1	Yue et al. 2015	SnRK1.1	SnRK1.1	AT3G01090			+		+	4		GTTCAAAACTCATCTTCCTCGCT	ATGGTTCTTGTCCAATCCCATCT
CSA010521	beta-amylase 5 [Camellia sinensis]	BMY	BAM5	AT4G15210			+			3	beta-amylase activity	CTCTACAAAGCCACCGACAA	AACCACCTTAGCAGCCATAAT	156
CsDHN1	Ban et al. 2017	DHN1	RAB18	AT1G43890	2					3		ACACCGATGAGGTGGAGGTA	AATCCTCGAACTTGGGCTCT
CSA001565	LRR receptor-like serine/threonine-protein kinase FLS2-like	FLS2	FLS2	AT5G46330			+			3	receptor like kinase	TTGGAGTGGACCAGATTGAAG	CTGTTGTTGTTTCTGCCACTAAT	160
CSA006422	glutathione S-transferase [Camellia japonica]	GST	GST	AT1G17170			+			3	protein binding	GGGAAGAACAGTGGTGGATATT	GAAGAAGGAAGCCCTGGATAAT	168
CSA012537	heat shock 70 kDa protein, mitochondrial-like [Sesamum indicum]	HSP70	HSP70	AT3G12580			+			3	response to heat	GAGAGCAAGGTTCAGTCAGTC	AGAAGGGATTGGCTGTGATG	154
CsHXK1	Yue et al. 2015	HXK1	HXK1	AT4G29130			+			3		CAATGCAGCGTATGTGGAGC	AGATGCGATGAGCGGAAGTT
CsHXK2	Yue et al. 2015	HXK2	HXK2	AT2G19860			+			3		ACTTTGCCGAAAAGGAGGGT	TTTCCAGCCGTTCCAGAGAC
CSA028426	peroxidase 73 [Vitis vinifera]	POD	PER73	AT5G67400			+			3	oxidation-reduction process	GGCAGCATCACAAGGAGTT	TCACGCAACTCAGCAACAT	171
CsSnRK1.2	Yue et al. 2015	SnRK1.2	SnRK1.2	AT3G29160			+			3		TCTGCTGCTTTAGCTGTGGG	GCTCGAGACTGTAGGCCAAG
CsSnRK1.3	Yue et al. 2015	SnRK1.3	SnRK1.3	AT5G39440			+			3		TTGGAGTTGCGGTGTCACTT	CGGGCACCATGAGACAACT
CSA000129	PREDICTED: thaumatin-like protein 1b [Populus euphratica]	TLP	TLP1	AT1G76900			+			3	extracellular region	CAGGAAATCGCTGGAAGTAAGA	CTCGGTGTGAGGGAAGTAAATC	165
CSA002423	PREDICTED: zinc finger CCCH domain-containing protein 30 [Ricinus communis]	ZAT	ZAT	AT2G46800			+			3	metal ion binding	CTCGCCTACACACAAGTCAA	TGAGATAGGCTCCACACTTCTA	163
CSA035791	endoglucanase 11-like [Jatropha curcas]	EGase11	—	—						1	hydrolase activity, hydrolyzing O-glycosyl compounds	GGGTTACAGGGAAACGAACTTA	GAGATCAAGGAGTCGGAGATTTG	153
CSA000608	Ethylene-responsive transcription factor ERF021[Arabidopsis lyrata subsp. lyrata]	AP2/ERF-AP2	ERF021	AT1G71450						1	sequence-specific DNA binding transcription factor activity	AACAAAGGGAAGAAGAGTGAGG	GCTTCCTCAGCGGTATTGTAG	167
CSA000348	ethylene-responsive transcription factor SHINE 2-like [Cucumis melo]	AP2/ERF-ERF	SHN2	AT5G11190						1	sequence-specific DNA binding transcription factor activity	CTTCTAAGCCACCACCCAAA	ACGTATGGTGGTCGAACAATAG	145
CSA023474	bHLH transcription factor bHLH102[Prunus persica]	bHLH102	bHLH102	AT1G69010						1	protein dimerization activity	AGGCTCGACACAGACAATTC	GACGATGACGACGATGATGAA	161
CsbHLH12	Cui et al. 2018	bHLH12	bHLH12	AT4G00480						1		TGTCAGAGTTCGCATCATC	CCATCTCCAGCCTCCAAT
CsbHLH21	Cui et al. 2018	bHLH21	bHLH21	AT2G16910						1		GGAGTCATCATCATCTAAGAAG	TGTGTTCAGGTCTATGTAGG
CsbHLH43	Cui et al. 2018	bHLH43	bHLH43	AT5G09750						1		TCTCTGTGCTGCGAAGAC	CCTCCGAGTGTTGCCATT
CsbHLH45	Cui et al. 2018	bHLH45	bHLH45	AT3G06120						1		CAGGTCTCTGTATTAGGTTGGATT	AAGTTACTGGAGGCAACACTAC
CsbHLH7	Cui et al. 2018	bHLH7	bHLH7	AT1G03040						1		TCAACGATCAACGGACTT	TCCTCCTCTTCTTCCTCAT
CsbHLH79	Cui et al. 2018	bHLH79	bHLH79	AT5G62610						1		TGTCTTCTTCTAATGGCTCTG	TACTGCTTGTTCTGCTCTG
CsbHLH93	Cui et al. 2018	bHLH93	bHLH93	AT5G65640						1		TCGCAGCCAACAATAACC	GTCCTCAATCAAGCCGTAA
CsbHLH95	Cui et al. 2018	bHLH95	bHLH95	AT1G49770						1		GAATTGGAGTCCGATGATGG	CCTGAGTAACTATGCTTCTGTC
CsDHN3	Ban et al. 2017	DHN3	AtHIRD11	AT1G54410						1		TCCACATCGGAGGCCAAAAG	AACCCTCCTTCCTTGTGCTC
CSA032195	G-type lectin S-receptor-like serine/threonine-protein kinase At4g27290 [Vitis vinifera]	GsSPK	AT4G27290	AT4G27290						1	receptor like kinase	CTCCGTTTCTGAACAGGTCTAA	GTGCTCTTCCTCAAGTCCAA	154
CSA031147	G-type lectin S-receptor-like serine/threonine-protein kinase RKS1[Theobroma cacao]	GsSPK	RKS1	AT1G11340						1	receptor like kinase	CAGTCACTCCGTTCCCATTT	ATACGCTATGTGCCACCTTC	149
CSA031822	late embryogenesis abundant protein [Camellia sinensis]	LEA2	----	----						1	embryo development ending in seed dormancy	CTGTGGAAGAGCAACCTGTATC	TAATCAGGCACTAAACCCAACC	151
CSA001876	Probable pectinesterase/pectinesterase inhibitor 54	PEI	PME54	AT5G20860						1	enzyme inhibitor activity	GCGGACCAACTCATTCTCTT	TGTTGACAGGGTTCGTCTTC	151
CSA014200	36.4 kDa proline-rich protein-like [Malus domestica]	PRP	PRPL1	AT5G05500						1	N/A	TGCTCTGTTGGAGTTCTTAGTG	ATCGGCTGTGATGAATGGTAG	166
CSA020614	receptor-like serine/threonine-protein kinase ALE2 [Nicotiana sylvestris]	RPK	ALE2	AT2G20300						1	receptor like kinase	GCAGAAATCGGAGGCTACTT	CCTTATACACTCCTGCCTTCAC	153
CsWRKY2	Wang et al. 2016a	WRKY2	WRKY2	AT5G56270						1		GAGACAGAAATGAGCAGGGAAAA	TGTATCGGTGTCAGTTGGGTA
CSA033910	Probable WRKY transcription factor 42[Coffea canephora]	WRKY42	WRKY42	AT4G04450						1	sequence-specific DNA binding transcription factor activity	CCACAGCAGCAAGTGTAAATG	CAAACCTGCTACAGTGAGAGAA	153

## Sheet: short table
CS GENE NAME	CS ABBREVIATION	AT ABBREVIATION	AT ID	CR
CSA016010	CIP	RCI1A	AT5G38480	9
CSA000011	SUS	SUS1	AT5G20830	9
TEA004079	DREB26	DREB26	AT1G21910	8
TEA003328	GOLS1	GOLS1	AT2G47180	8
TEA006793	GOLS3	GOLS3	AT1G09350	8
TEA030611	GR-RBP3	GR-RBP3	AT5G61030	8
TEA021045	HYDROLASE 22	XTH22	AT5G57560	8
TEA003997	PME41	PME41	AT4G02330	8
TEA020473	RHL41	RHL41	AT5G59820	8
CsCBF1	CBF1	CBF1	AT4G25490	7
CSA003726	LEA3	LEA3	AT1G02820	7
CSA018986	HXK	AT1G50460	AT1G50460	6
CsICE1	ICE1	ICE1	AT3G26744	5
CSA034862	AP2/ERF-ERF	ERF6	AT4G17490	4
TEA024722	ARCK1/ CRK45	ARCK1	AT4G11890	4
TEA010353	CAU1	SKB1	AT4G31120	4
CsHXK3	HXK3	HXK3	AT1G47840	4
CsSnRK1.1	SnRK1.1	SnRK1.1	AT3G01090	4
CSA010521	BMY	BAM5	AT4G15210	3
CsDHN1	DHN1	RAB18	AT1G43890	3
CSA001565	FLS2	FLS2	AT5G46330	3
CSA006422	GST	GST	AT1G17170	3
CSA012537	HSP70	HSP70	AT3G12580	3
CsHXK1	HXK1	HXK1	AT4G29130	3
CsHXK2	HXK2	HXK2	AT2G19860	3
CSA028426	POD	PER73	AT5G67400	3
CsSnRK1.2	SnRK1.2	SnRK1.2	AT3G29160	3
CsSnRK1.3	SnRK1.3	SnRK1.3	AT5G39440	3
CSA000129	TLP	TLP1	AT1G76900	3
CSA002423	ZAT	ZAT	AT2G46800	3
CSA035791	—	—	—	1
CSA000608	AP2/ERF-AP2	ERF021	AT1G71450	1
CSA000348	AP2/ERF-ERF	SHN2	AT5G11190	1
CSA023474	bHLH102	bHLH102	AT1G69010	1
CSA006284	bHLH116	—	—	1
CsbHLH12	bHLH12	bHLH12	AT4G00480	1
CsbHLH21	bHLH21	bHLH21	AT2G16910	1
CsbHLH43	bHLH43	bHLH43	AT5G09750	1
CsbHLH45	bHLH45	bHLH45	AT3G06120	1
CsbHLH7	bHLH7	bHLH7	AT1G03040	1
CsbHLH79	bHLH79	bHLH79	AT5G62610	1
CsbHLH93	bHLH93	bHLH93	AT5G65640	1
CsbHLH95	bHLH95	bHLH95	AT1G49770	1
CsDHN3	DHN3	AtHIRD11	AT1G54410	1
CSA032195	GsSPK	AT4G27290	AT4G27290	1
CSA031147	GsSPK	RKS1	AT1G11340	1
CSA031822	LEA2	—	—	1
CSA001876	PEI	PME54	AT5G20860	1
CSA014200	PRP	PRPL1	AT5G05500	1
CSA020614	RPK	ALE2	AT2G20300	1
CsWRKY2	WRKY2	WRKY2	AT5G56270	1
CSA033910	WRKY42	WRKY42	AT4G04450	1
